# Supplementary material for: An Automated Phenotype-Driven Approach (GeneForce) for Refining Metabolic and Regulatory Models
Source: PLoS Comput Biol. 2010 Oct 28;6(10):e1000970. doi: 10.1371/journal.pcbi.1000970 (PMC2965739; doi:10.1371/journal.pcbi.1000970)
Supplement: Table S3 — Phenotype-model comparison using iAF1260 and iMC105AB/iMC105ABC for ΔarcA, ΔpurR, and Δlrp mutants. (0.03 MB XLS) [file pcbi.1000970.s005.xls]

## Sheet: Lrp_PurR_ArcA_Mutants
	iAF1260_iMC105B_Lrp				iAF1260_iMC105C_Lrp
	b0889	b1658	b4401		b0889	b1658	b4401
Media	lrp	purR	arcA		lrp	purR	arcA
arab-L	-/n/-	-/n/+	-/n/+		-/n/+	-/n/+	-/n/+
acgam	+/n/-	+/n/+	+/n/+		+/n/+	+/n/+	+/n/+
glcr	+/n/-	+/n/+	+/n/+		+/n/+	+/n/+	+/n/+
succ	+/n/-	+/n/+	+/n/+		+/n/+	+/n/+	+/n/+
gal	+/n/-	+/n/+	+/n/+		+/n/+	+/n/+	+/n/+
asp-L	+/n/-	+/n/+	+/n/+		+/n/+	+/n/+	+/n/+
pro-L	-/n/-	-/n/+	+/n/+		-/n/+	-/n/+	+/n/+
ala-D	+/n/-	+/n/+	+/n/+		+/n/+	+/n/+	+/n/+
tre	+/n/-	+/n/+	+/n/+		+/n/+	+/n/+	+/n/+
man	+/n/-	+/n/+	+/n/+		+/n/+	+/n/+	+/n/+
galt	+/n/-	+/n/+	+/n/+		+/n/+	+/n/+	+/n/+
ser-D	+/n/-	+/n/+	+/n/+		+/n/+	+/n/+	+/n/+
sbt-D	+/n/-	+/n/+	+/n/+		+/n/+	+/n/+	+/n/+
glyc	+/n/-	+/n/+	+/n/+		+/n/+	+/n/+	+/n/+
fuc-L	+/n/-	+/n/+	+/n/+		+/n/+	+/n/+	+/n/+
glcur	+/n/-	+/n/+	+/n/+		+/n/+	+/n/+	+/n/+
glcn	+/n/-	+/n/+	+/n/+		+/n/+	+/n/+	+/n/+
glyc3p	+/n/-	+/n/+	+/n/+		+/n/+	+/n/+	+/n/+
xyl-D	+/n/-	+/n/+	+/n/+		+/n/+	+/n/+	+/n/+
lac-L	+/n/-	+/n/+	+/n/+		+/n/+	+/n/+	+/n/+
for	-/n/-	-/n/-	-/n/-		-/n/-	-/n/-	-/n/-
mnl	+/n/-	+/n/+	+/n/+		+/n/+	+/n/+	+/n/+
glu-L	-/n/-	-/n/+	-/n/+		-/n/+	-/n/+	-/n/+
g6p	+/n/-	+/n/+	+/n/+		+/n/+	+/n/+	+/n/+
galctn-D	+/n/-	+/n/+	+/n/+		+/n/+	+/n/+	+/n/+
mal-L; mal-D	+/n/-	+/n/+	+/n/+		+/n/-	+/n/+	+/n/+
rib-D	+/n/-	+/n/+	+/n/+		+/n/+	+/n/+	+/n/+
rmn	-/n/-	-/n/+	-/n/+		-/n/+	-/n/+	-/n/+
fru	+/n/-	+/n/+	+/n/+		+/n/+	+/n/+	+/n/+
ac	+/n/-	+/n/+	+/n/+		+/n/-	+/n/+	+/n/+
glc-D	+/n/-	+/n/+	+/n/+		+/n/+	+/n/+	+/n/+
malt	+/n/-	+/n/+	+/n/+		+/n/+	+/n/+	+/n/+
melib	+/n/-	+/n/+	+/n/+		+/n/+	+/n/+	+/n/+
thymd	+/n/-	+/n/+	+/n/+		+/n/+	+/n/+	+/n/+
asn-L	+/n/-	-/n/+	-/n/+		+/n/+	-/n/+	-/n/+
12ppd-S	-/n/-	-/n/-	-/n/-		-/n/-	-/n/-	-/n/-
akg	+/n/-	+/n/+	+/n/+		+/n/+	+/n/+	+/n/+
lcts	-/n/-	-/n/+	-/n/+		-/n/+	-/n/+	-/n/+
sucr	-/n/-	-/n/+	-/n/+		-/n/+	-/n/+	-/n/+
uri	+/n/-	+/n/+	+/n/+		+/n/+	+/n/+	+/n/+
gln-L	-/n/-	-/n/+	-/n/+		-/n/+	-/n/+	-/n/+
g1p	+/n/-	+/n/+	+/n/+		+/n/+	+/n/+	+/n/+
f6p	+/n/-	+/n/+	+/n/+		+/n/+	+/n/+	+/n/+
malttr	+/n/-	+/n/+	+/n/+		+/n/+	+/n/+	+/n/+
dad-2	+/n/-	+/n/+	+/n/+		+/n/+	+/n/+	+/n/+
adn	+/n/-	+/n/+	+/n/+		+/n/+	+/n/+	+/n/+
gly;asp-L	+/n/-	+/n/+	+/n/+		+/n/+	+/n/+	+/n/+
cit	-/n/-	-/n/-	-/n/-		-/n/-	-/n/-	-/n/-
inost	-/n/-	-/n/-	-/n/-		-/n/-	-/n/-	-/n/-
fum	+/n/-	+/n/+	+/n/+		+/n/+	+/n/+	+/n/+
ppa	+/n/-	+/n/+	+/n/+		+/n/+	+/n/+	+/n/+
galct-D	+/n/-	+/n/+	+/n/+		+/n/+	+/n/+	+/n/+
glyclt	+/n/-	+/n/+	+/n/+		+/n/+	+/n/+	+/n/+
ins	+/n/-	+/n/+	+/n/+		+/n/+	+/n/+	+/n/+
gly;glu-L	+/n/-	+/n/+	+/n/+		+/n/+	+/n/+	+/n/+
ser-L	+/n/-	+/n/+	+/n/+		+/n/+	+/n/+	+/n/+
thr-L	-/n/-	-/n/+	-/n/+		-/n/+	-/n/+	-/n/+
ala-L	+/n/-	+/n/+	+/n/+		+/n/+	+/n/+	+/n/+
ala-L;gly	+/n/-	+/n/+	+/n/+		+/n/+	+/n/+	+/n/+
acac	-/n/-	-/n/+	-/n/+		-/n/-	-/n/+	-/n/+
acmana	-/n/-	-/n/+	+/n/+		-/n/+	-/n/+	+/n/+
mal-D	+/n/-	+/n/+	+/n/+		+/n/+	+/n/+	+/n/+
mal-L	+/n/-	+/n/+	+/n/+		+/n/-	+/n/+	+/n/+
gly;pro-L	+/n/-	+/n/+	+/n/+		+/n/+	+/n/+	+/n/+
tym	-/n/-	-/n/-	-/n/-		-/n/-	-/n/-	-/n/-
lyx-L	-/n/-	-/n/+	-/n/+		-/n/+	-/n/+	-/n/+
pyr	+/n/-	+/n/+	+/n/+		+/n/+	+/n/+	+/n/+
galctn-L	+/n/-	+/n/+	+/n/+		+/n/+	+/n/+	+/n/+
galur	+/n/-	+/n/+	+/n/+		+/n/+	+/n/+	+/n/+
peamn	-/n/-	-/n/-	-/n/-		-/n/-	-/n/-	-/n/-
etha	-/n/-	-/n/+	-/n/+		-/n/-	-/n/+	-/n/+
acgal	-/n/-				-/n/-
acnam	+/n/-				+/n/+
all-D	+/n/-				+/n/+
4abut	-/n/-				-/n/+
but	-/n/-				-/n/-
dca	-/n/-				-/n/-
hxa	-/n/-				-/n/-
5dglcn	-/n/-				-/n/+
tartr-L	-/n/-				-/n/-
arg-L	-/n/-				-/n/+
gly	-/n/-				-/n/+
his-L	-/n/-				-/n/-
hom-L	-/n/-				-/n/-
ile-L	-/n/-				-/n/-
leu-L	-/n/-				-/n/-
lys-L	-/n/-				-/n/-
met-L	-/n/-				-/n/-
orn	-/n/-				-/n/+
phe-L	-/n/-				-/n/-
val-L	-/n/-				-/n/-
crn	-/n/-				-/n/-
ptrc	-/n/-				-/n/+
dha	-/n/-				-/n/+
