# Supplementary material for: An Automated Phenotype-Driven Approach (GeneForce) for Refining Metabolic and Regulatory Models
Source: PLoS Comput Biol. 2010 Oct 28;6(10):e1000970. doi: 10.1371/journal.pcbi.1000970 (PMC2965739; doi:10.1371/journal.pcbi.1000970)
Supplement: Table S5 — Phenotype-model comparison using iRR1083 (Salmonella typhimurium LT2) and iMC105A. (0.03 MB XLS) [file pcbi.1000970.s007.xls]

## Sheet: iRR1083 + iMC105A
	Initial	Corrected			Initial	Corrected
Carbon Sources	Exp/Met/Reg	Exp/Met/Reg		Nitrogen Sources	Exp/Met/Reg	Exp/Met/Reg
12ppd-S	+/+/-	+/+/+		4abut	+/+/+	+/+/+
2pg	+/+/+	+/+/+		acgam	+/+/+	+/+/+
3pg	+/+/+	+/+/+		acmana	+/+/+	+/+/+
4abut	-/+/+	-/+/+		ade	+/+/-	+/+/+
4hphac	+/+/+	+/+/+		adn	+/+/-	+/+/+
ac	+/+/+	+/+/+		ala-D	+/+/+	+/+/+
acgam	+/+/+	+/+/+		ala-L	+/+/+	+/+/+
acmana	+/+/+	+/+/+		ala-L-asp-L	+/+/+	+/+/+
acnam	+/+/+	+/+/+		ala-L-gln-L	+/+/+	+/+/+
ade	-/-/-	-/-/-		ala-L-glu-L	+/+/+	+/+/+
adn	+/+/+	+/+/+		ala-L-gly	+/+/+	+/+/+
akg	+/+/+	+/+/+		ala-L-his-L	+/-/-	+/-/-
ala-D	-/+/+	-/+/+		ala-L-leu-L	+/-/-	+/-/-
ala-L	+/+/+	+/+/+		alltn	+/+/-	+/+/+
alltn	-/+/-	-/+/-		arg-L	+/+/-	+/+/+
arab-L	+/+/+	+/+/+		asn-L	+/+/+	+/+/+
arg-L	-/+/-	-/+/+		asp-D	+/+/+	+/+/+
asn-L	-/+/+	-/+/+		asp-L	+/+/+	+/+/+
asp-D	-/+/+	-/+/+		citr	+/+/+	+/+/+
asp-L	-/+/+	-/+/+		csn	+/+/+	+/+/+
cellb	-/+/+	-/+/+		cys-L	+/+/+	+/+/+
cit	+/+/+	+/+/+		cytd	+/+/+	+/+/+
citr	-/+/+	-/+/+		dad-2	+/+/-	+/+/+
co2	-/-/-	-/-/-		dcyt	+/+/+	+/+/+
csn	-/-/-	-/-/-		etha	+/+/+	+/+/+
cys-L	+/+/+	+/+/+		gam	+/+/+	+/+/+
cytd	+/+/+	+/+/+		gln-L	+/+/+	+/+/+
dad-2	+/+/+	+/+/+		glu-D	+/+/-	+/+/+
dcyt	+/+/+	+/+/+		glu-L	+/+/+	+/+/+
ddca	+/+/-	+/+/+		gly	+/+/-	+/+/+
dgsn	+/+/+	+/+/+		gly-asn-L	+/+/+	+/+/+
dha	+/+/+	+/+/+		gly-gln-L	+/+/+	+/+/+
drib	+/+/+	+/+/+		gly-glu-L	+/+/+	+/+/+
duri	+/+/+	+/+/+		gly-met-L	+/-/-	+/-/-
etha	+/+/+	+/+/+		gsn	-/+/-	-/+/-
etoh	-/+/+	-/+/+		gthrd	+/-/-	+/-/-
for	-/-/-	-/-/-		gua	-/+/-	-/+/-
fru	+/+/+	+/+/+		his-L	-/-/-	-/-/-
fuc-L	+/+/-	+/+/+		hom-L	+/-/-	+/-/-
fum	+/+/+	+/+/+		hxan	-/-/-	-/-/-
g6p	+/+/+	+/+/+		ile-L	-/-/-	-/-/-
gal	+/+/+	+/+/+		indole	-/-/-	-/-/-
galctn-D	+/+/+	+/+/+		ins	-/-/-	-/-/-
galctr-D	+/+/+	+/+/+		leu-L	-/-/-	-/-/-
galt	+/+/+	+/+/+		lys-L	+/-/-	+/-/-
gam	+/+/+	+/+/+		met-D	-/-/-	-/-/-
glc	+/+/-	+/+/+		met-L	-/-/-	-/-/-
glcn-D	+/+/-	+/+/+		met-L-ala-L	+/-/-	+/-/-
glcr	+/+/+	+/+/+		metox	-/-/-	-/-/-
glcur	+/+/+	+/+/+		metox-R	-/-/-	-/-/-
gln-L	-/+/+	-/+/+		ncam	-/-/-	-/-/-
glu-D	-/+/-	-/+/-		nh4	+/+/+	+/+/+
glu-L	+/+/+	+/+/+		no2	-/+/+	-/+/+
gly	-/+/-	-/+/+		no3	-/+/+	-/+/+
glyc	+/+/+	+/+/+		orn-L	+/+/+	+/+/+
glyc3p	+/+/+	+/+/+		phe-L	+/-/-	+/-/-
glyclt	+/+/+	+/+/+		pnto-R	-/-/-	-/-/-
glyc-R	+/+/+	+/+/+		pro-L	+/+/+	+/+/+
gsn	+/+/+	+/+/+		ptrc	-/+/+	-/+/+
gthrd	-/-/-	-/-/-		ser-D	+/+/+	+/+/+
gua	-/-/-	-/-/-		ser-L	+/+/+	+/+/+
hdca	-/+/-	-/+/+		spmd	-/-/-	-/-/-
his-L	-/-/-	-/-/-		thm	-/-/-	-/-/-
hom-L	-/-/-	-/-/-		thr-L	+/+/-	+/+/+
hxan	-/-/-	-/-/-		thym	-/-/-	-/-/-
icit	+/+/+	+/+/+		thymd	-/-/-	-/-/-
ile-L	-/-/-	-/-/-		trp-L	-/-/-	-/-/-
indole	-/-/-	-/-/-		tyr-L	-/-/-	-/-/-
inost	+/+/+	+/+/+		ura	-/-/-	-/-/-
ins	+/+/+	+/+/+		urea	-/-/-	-/-/-
lac-D	-/+/+	-/+/+		uri	-/-/-	-/-/-
lac-L	+/+/+	+/+/+		val-L	+/-/-	+/-/-
leu-L	-/-/-	-/-/-		xan	-/-/-	-/-/-
llx	+/+/-	+/+/+		xtsn	-/-/-	-/-/-
lys-L	-/-/-	-/-/-
mal-L	+/+/+	+/+/+
malt	+/+/+	+/+/+
malttr	+/+/+	+/+/+
man	+/+/+	+/+/+
man6p	+/+/+	+/+/+
melib	+/+/+	+/+/+
met-D	-/-/-	-/-/-
met-L	-/-/-	-/-/-
met-L-ala-L	+/-/-	+/-/-
metox	-/-/-	-/-/-
metox-R	-/-/-	-/-/-
mnl	+/+/+	+/+/+
ncam	-/-/-	-/-/-
oaa	+/+/+	+/+/+
ocdca	-/+/-	-/+/+
ocdcea	+/+/-	+/+/+
orn-L	-/+/+	-/+/+
pep	+/+/+	+/+/+
phe-L	-/-/-	-/-/-
pnto-R	-/-/-	-/-/-
pro-L	+/+/+	+/+/+
ptrc	-/+/+	-/+/+
pyr	+/+/+	+/+/+
rib-D	+/+/+	+/+/+
rmn	+/+/-	+/+/+
sbt-D	+/+/+	+/+/+
ser-D	+/+/+	+/+/+
ser-L	+/+/+	+/+/+
spmd	-/-/-	-/-/-
succ	+/+/+	+/+/+
tartr-D	+/+/+	+/+/+
tartr-L	+/+/-	+/+/+
tcb	+/+/+	+/+/+
thm	-/-/-	-/-/-
thr-L	-/+/+	-/+/+
thym	-/-/-	-/-/-
thymd	+/+/+	+/+/+
trdca	+/+/-	+/+/+
tre	+/+/+	+/+/+
trp-L	-/-/-	-/-/-
ttdca	+/+/-	+/+/+
tyr-L	-/-/-	-/-/-
ura	-/-/-	-/-/-
urea	-/-/-	-/-/-
uri	+/+/+	+/+/+
val-L	-/-/-	-/-/-
xyl-D	+/+/+	+/+/+
