# Supplementary material for: An Automated Phenotype-Driven Approach (GeneForce) for Refining Metabolic and Regulatory Models
Source: PLoS Comput Biol. 2010 Oct 28;6(10):e1000970. doi: 10.1371/journal.pcbi.1000970 (PMC2965739; doi:10.1371/journal.pcbi.1000970)
Supplement: Table S6 — Preliminary analysis for integrating the new Lrp reconstruction and metabolic model iAF1260. (0.05 MB XLS) [file pcbi.1000970.s008.xls]

## Sheet: Preliminary_Analysis
Expression changes by Lrp in response to exogenous leucine
Lrp	Lrp + Leucine		Boolean Logic Rules
DN	NO		(NOT Lrp)
UP	NO		(Lrp)
UP	UP		(Lrp AND (leu-L(e) > 0))
DN	DN		(NOT(leu-L(e) > 0) OR NOT Lrp)
UP	DN		(Lrp AND NOT (leu-L(e) > 0))
DN	UP		(NOT Lrp OR (leu-L(e) > 0))
Essential genes in iMC1010v1 model with Lrp updates
Gene	bnumber	Old Rules				New Rules				Commets			PMID
ribE	b0415	(NOT Lrp OR (leu-L(e) > 0))				(ON)				essential in rich media			17012394
aspC	b0928	(NOT Lrp OR (leu-L(e) > 0))				(ON)
metK	b2942	(NOT Lrp OR (leu-L(e) > 0))				(ON)				essential in rich media			17012394
ilvE	b3770	(NOT Lrp OR (leu-L(e) > 0))				(ON)				essential in glc MM			17012394
ilvD	b3771	(NOT Lrp OR (leu-L(e) > 0))				(ON)				essential in glc, gly MM			17012394
purM	b2499	(NOT (PurR) AND NOT Lrp)				(NOT PurR)				essential in glc, gly MM			17012394
sdaB	b2797	(NOT Lrp OR (leu-L(e) > 0))				(ON)
Essential genes in iMC1010v1 model with Lrp and iAF1260 updates
Gene	bnumber	Old Rules				New Rules				Commets			PMID
thrB	b0003	(NOT (thr-L(e) > 0 OR ile-L(e) > 0))				(NOT (thr-L(e) > 0 OR ile-L(e) > 0))				essential in glc, gly MM			17012394
thrC	b0004	(NOT (thr-L(e) > 0 OR ile-L(e) > 0))				(NOT (thr-L(e) > 0 OR ile-L(e) > 0))				essential in glc, gly MM			17012394
pdxA	b0052	(RpoE)				(ON)				essential in glc, gly MM			17012394
pdxJ	b2564	(RpoE)				(ON)				essential in glc, gly MM			17012394
epd	b2927	(Crp)				(ON)
cysG	b3368	(Fnr OR NarL)				(ON)				essential in glc MM			17012394
ubiC	b4039	((NOT Fnr) AND Crp)				(ON)
ubiA	b4040	((NOT Fnr) AND Crp)				(ON)				essential in rich media			17012394
Regulatory rule updates for the genes regulated by Lrp in iMC1010v1 model
Gene	bnumber	Lrp	Leu	Old Rules													New Rules
thrA	b0002	DN	UP	(NOT (thr-L(e) > 0 OR ile-L(e) > 0))													(NOT (thr-L(e) > 0 OR ile-L(e) > 0)) AND (NOT Lrp OR (leu-L(e) > 0))
thrB	b0003	DN	UP	(NOT (thr-L(e) > 0 OR ile-L(e) > 0))													(NOT (thr-L(e) > 0 OR ile-L(e) > 0)) AND (NOT Lrp OR (leu-L(e) > 0))
thrC	b0004	DN	UP	(NOT (thr-L(e) > 0 OR ile-L(e) > 0))													(NOT (thr-L(e) > 0 OR ile-L(e) > 0)) AND (NOT Lrp OR (leu-L(e) > 0))
leuD	b0071	UP	DN	(NOT(leu-L(e) > 0) OR Lrp)													(NOT(leu-L(e) > 0) AND Lrp)
leuC	b0072	UP	DN	(NOT(leu-L(e) > 0) OR Lrp)													(NOT(leu-L(e) > 0) AND Lrp)
leuB	b0073	UP	DN	(NOT(leu-L(e) > 0) OR Lrp)													(NOT(leu-L(e) > 0) AND Lrp)
leuA	b0074	UP	DN	(NOT(leu-L(e) > 0) OR Lrp)													(NOT(leu-L(e) > 0) AND Lrp)
ilvI	b0077	UP	DN	(Lrp AND NOT (leu-L(e) > 0))													(Lrp AND NOT (leu-L(e) > 0))
ilvH	b0078	UP	DN	(Lrp AND NOT (leu-L(e) > 0))													(Lrp AND NOT (leu-L(e) > 0))
brnQ	b0401	DN	DN														(NOT(leu-L(e) > 0) OR NOT Lrp)
ribE	b0415	DN	UP														(NOT Lrp OR (leu-L(e) > 0))
aroG	b0754	UP	DN	( NOT(( (phe-L(e)>0) OR (trp-L(e)>0) ) AND TyrR ))													( NOT(( (phe-L(e)>0) OR (trp-L(e)>0) ) AND TyrR )) AND (Lrp AND NOT (leu-L(e) > 0))
potF	b0854	DN	UP														(NOT Lrp OR (leu-L(e) > 0))
potG	b0855	DN	UP														(NOT Lrp OR (leu-L(e) > 0))
potH	b0856	DN	UP														(NOT Lrp OR (leu-L(e) > 0))
potI	b0857	DN	Up														(NOT Lrp OR (leu-L(e) > 0))
artM	b0861	DN	UP														(NOT Lrp OR (leu-L(e) > 0))
artQ	b0862	DN	UP														(NOT Lrp OR (leu-L(e) > 0))
artP	b0864	DN	UP														(NOT Lrp OR (leu-L(e) > 0))
serC	b0907	UP	DN	(Lrp OR (NOT (Crp)))													(Lrp AND NOT (leu-L(e) > 0) OR (NOT (Crp)))
aroA	b0908	UP	DN														(Lrp AND NOT (leu-L(e) > 0))
aspC	b0928	DN	UP														(NOT Lrp OR (leu-L(e) > 0))
dadA	b1189	DN	UP	(ala-L(e) > 0 AND NOT Crp)													(ala-L(e) > 0 AND NOT Crp) AND (NOT Lrp OR (leu-L(e) > 0))
dadX	b1190	DN	UP	(((ala-L(e) > 0) OR (ala-D(e) > 0)) AND Crp)													((ala-L(e) > 0) OR (ala-D(e) > 0)) AND Crp AND (NOT Lrp OR (leu-L(e) > 0))
dhaM	b1198	DN	UP														(NOT Lrp OR (leu-L(e) > 0))
dhaL	b1199	DN	UP														(NOT Lrp OR (leu-L(e) > 0))
dhaK	b1200	DN	UP														(NOT Lrp OR (leu-L(e) > 0))
adhE	b1241	UP	DN	(NOT (o2(e) > 0) OR (NOT ((o2(e) > 0) AND (Cra))) OR (Fis) OR NOT (NarL) OR (RpoS))													(NOT (o2(e) > 0) OR (NOT ((o2(e) > 0) AND (Cra))) OR (Fis) OR NOT (NarL) OR (RpoS)) AND (Lrp AND NOT (leu-L(e) > 0))
tyrR	b1323	DN	UP	( (trp-L(e)>0) OR (tyr-L(e)>0) OR (phe-L(e)>0) )													((trp-L(e)>0) OR (tyr-L(e)>0) OR (phe-L(e)>0)) AND (NOT Lrp OR (leu-L(e) > 0))
ydgI	b1605	DN	UP														(NOT Lrp OR (leu-L(e) > 0))
astE	b1744	DN	UP	((NOT(Growth>0) AND RpoS) OR (NRI_hi AND RpoN))													((NOT(Growth>0) AND RpoS) OR (NRI_hi AND RpoN)) AND (NOT Lrp OR (leu-L(e) > 0))
astB	b1745	DN	UP	((NOT(Growth>0) AND RpoS) OR (NRI_hi AND RpoN))													((NOT(Growth>0) AND RpoS) OR (NRI_hi AND RpoN)) AND (NOT Lrp OR (leu-L(e) > 0))
astD	b1746	DN	UP	((NOT(Growth>0) AND RpoS) OR (NRI_hi AND RpoN))													((NOT(Growth>0) AND RpoS) OR (NRI_hi AND RpoN)) AND (NOT Lrp OR (leu-L(e) > 0))
astA	b1747	DN	UP	((NOT(Growth>0) AND RpoS) OR (NRI_hi AND RpoN))													((NOT(Growth>0) AND RpoS) OR (NRI_hi AND RpoN)) AND (NOT Lrp OR (leu-L(e) > 0))
astC	b1748	DN	UP	((NOT(Growth>0) AND RpoS) OR (NRI_hi AND RpoN))													((NOT(Growth>0) AND RpoS) OR (NRI_hi AND RpoN)) AND (NOT Lrp OR (leu-L(e) > 0))
sdaA	b1814	DN	UP	((gly(e) > 0 OR leu-L(e) > 0 OR NOT (o2(e) > 0)) AND ((NOT Lrp) OR (Lrp AND leu-L(e) > 0)))													((gly(e) > 0 OR leu-L(e) > 0 OR NOT (o2(e) > 0)) AND (NOT Lrp OR leu-L(e) > 0))
tyrP	b1907	DN	UP	(NOT(TyrR AND (tyr-L(e)>0)))													(NOT(TyrR AND (tyr-L(e)>0))) AND (NOT Lrp OR (leu-L(e) > 0))
mqo	b2210	DN	UP	(NOT ArcA)													(NOT ArcA) AND (NOT Lrp OR (leu-L(e) > 0))
uraA	b2497	DN	DN														(NOT(leu-L(e) > 0) OR NOT Lrp)
upp	b2498	DN	DN														(NOT(leu-L(e) > 0) OR NOT Lrp)
purM	b2499	DN	NO	(NOT (PurR))													(NOT (PurR) AND NOT Lrp)
purN	b2500	DN	NO	(NOT (PurR))													(NOT (PurR) AND NOT Lrp)
sdaC	b2796	DN	UP	(Crp OR (NOT (Lrp) AND (leu-L(e) > 0) AND Crp))													(Crp AND (NOT Lrp OR (leu-L(e) > 0)))
sdaB	b2797	DN	UP	(ON)													(NOT Lrp OR (leu-L(e) > 0))
gcvP	b2903	UP	NO	((Fis AND NOT PdhR) AND ((NOT(GcvR) AND GcvA) OR Lrp OR NOT PurR))													((Fis AND NOT PdhR) AND ((NOT(GcvR) AND GcvA) OR Lrp OR NOT PurR))
gcvH	b2904	UP	NO	((Fis AND NOT PdhR) AND ((NOT(GcvR) AND GcvA) OR Lrp OR NOT PurR))													((Fis AND NOT PdhR) AND ((NOT(GcvR) AND GcvA) OR Lrp OR NOT PurR))
gcvT	b2905	UP	NO	((Fis AND NOT PdhR) AND ((NOT(GcvR) AND GcvA) OR Lrp OR NOT PurR))													((Fis AND NOT PdhR) AND ((NOT(GcvR) AND GcvA) OR Lrp OR NOT PurR))
serA	b2913	UP	DN														(Lrp AND NOT (leu-L(e) > 0))
metK	b2942	DN	UP														(NOT Lrp OR (leu-L(e) > 0))
ansB	b2957	UP	DN	(Fnr AND Crp)													(Fnr AND Crp) AND (Lrp AND NOT (leu-L(e) > 0))
ygjG	b3073	DN	DN														(NOT(leu-L(e) > 0) OR NOT Lrp)
ygjU	b3089	DN	UP														(NOT Lrp OR (leu-L(e) > 0))
tdcE	b3114	DN	UP	(Crp OR Fnr OR LysR OR TdcA OR NOT TdcR)													(Crp OR Fnr OR LysR OR TdcA OR NOT TdcR) AND (NOT Lrp OR (leu-L(e) > 0))
tdcD	b3115	DN	UP	(Crp OR Fnr OR LysR OR TdcA OR NOT TdcR)													(Crp OR Fnr OR LysR OR TdcA OR NOT TdcR) AND (NOT Lrp OR (leu-L(e) > 0))
tdcC	b3116	DN	UP	(Crp OR Fnr OR LysR OR TdcA OR NOT TdcR)													(Crp OR Fnr OR LysR OR TdcA OR NOT TdcR) AND (NOT Lrp OR (leu-L(e) > 0))
tdcB	b3117	DN	UP	(Crp OR Fnr OR LysR OR TdcA OR NOT TdcR)													(Crp OR Fnr OR LysR OR TdcA OR NOT TdcR) AND (NOT Lrp OR (leu-L(e) > 0))
tdcA	b3118	DN	UP	((thr-L(e) > 0) AND (ser-L(e) > 0) AND (val-L(e) > 0) AND (ile-L(e) > 0) AND NOT (o2(e) > 0))													((thr-L(e) > 0) AND (ser-L(e) > 0) AND (val-L(e) > 0) AND (ile-L(e) > 0) AND NOT (o2(e) > 0)) AND (NOT Lrp OR (leu-L(e) > 0))
mtr	b3161	DN	UP	(NOT TrpR OR (TyrR AND ((phe-L(e)>0) OR (tyr-L(e)>0))))													(NOT TrpR OR (TyrR AND ((phe-L(e)>0) OR (tyr-L(e)>0)))) AND (NOT Lrp OR (leu-L(e) > 0))
gltB	b3212	UP	DN	( (Lrp AND NOT (leu-L(e) > 0)) OR NOT(NRI_hi AND ((glu-L(e) > 0) OR (arg-L(e) > 0) OR (asp-L(e) > 0) OR (his-L(e) > 0) OR (pro-L(e) > 0) )))													( (Lrp AND NOT (leu-L(e) > 0)) OR NOT(NRI_hi AND ((glu-L(e) > 0) OR (arg-L(e) > 0) OR (asp-L(e) > 0) OR (his-L(e) > 0) OR (pro-L(e) > 0) )))
gltD	b3213	UP	DN	( (Lrp AND NOT (leu-L(e) > 0)) OR NOT(NRI_hi AND ((glu-L(e) > 0) OR (arg-L(e) > 0) OR (asp-L(e) > 0) OR (his-L(e) > 0) OR (pro-L(e) > 0) )))													( (Lrp AND NOT (leu-L(e) > 0)) OR NOT(NRI_hi AND ((glu-L(e) > 0) OR (arg-L(e) > 0) OR (asp-L(e) > 0) OR (his-L(e) > 0) OR (pro-L(e) > 0) )))
livF	b3454	DN	DN	(NOT(leu-L(e) > 0) OR Lrp)													(NOT(leu-L(e) > 0) OR NOT Lrp)
livG	b3455	DN	DN	(NOT(leu-L(e) > 0) OR Lrp)													(NOT(leu-L(e) > 0) OR NOT Lrp)
livM	b3456	DN	DN	(NOT(leu-L(e) > 0) OR Lrp)													(NOT(leu-L(e) > 0) OR NOT Lrp)
livH	b3457	DN	DN	(NOT(leu-L(e) > 0) OR Lrp)													(NOT(leu-L(e) > 0) OR NOT Lrp)
livK	b3458	DN	DN	(NOT(leu-L(e) > 0) OR Lrp)													(NOT(leu-L(e) > 0) OR NOT Lrp)
livJ	b3460	DN	DN	(NOT(leu-L(e) > 0) OR Lrp)													(NOT(leu-L(e) > 0) OR NOT Lrp)
avtA	b3572	UP	DN	(NOT (ala-L(e) > 0 OR leu-L(e) > 0 ))													(NOT (ala-L(e) > 0 OR leu-L(e) > 0 ) AND Lrp)
tdh	b3616	DN	UP	(NOT (Lrp) AND (leu-L(e) > 0))													(NOT (Lrp) OR (leu-L(e) > 0))
kbl	b3617	DN	UP	(NOT (Lrp) AND (leu-L(e) > 0))													(NOT (Lrp) OR (leu-L(e) > 0))
ilvN	b3670	UP	DN	(NOT(leu-L(e) > 0 OR val-L(e) > 0) AND Crp)													(NOT(leu-L(e) > 0 OR val-L(e) > 0) AND Crp) AND Lrp
ilvB	b3671	UP	DN	(NOT(leu-L(e) > 0 OR val-L(e) > 0) AND Crp)													(NOT(leu-L(e) > 0 OR val-L(e) > 0) AND Crp) AND Lrp
ilvG_1	b3767	DN	UP	(NOT(leu-L(e) > 0 OR ile-L(e) > 0 OR val-L(e) > 0) AND Lrp)													(NOT(ile-L(e) > 0 OR val-L(e) > 0) AND (NOT Lrp OR (leu-L(e) > 0))
ilvG_2	b3768	DN	UP	(NOT(leu-L(e) > 0 OR ile-L(e) > 0 OR val-L(e) > 0) AND Lrp)													(NOT(ile-L(e) > 0 OR val-L(e) > 0) AND (NOT Lrp OR (leu-L(e) > 0))
ilvM	b3769	DN	UP	(NOT(leu-L(e) > 0 OR ile-L(e) > 0 OR val-L(e) > 0) AND Lrp)													(NOT(ile-L(e) > 0 OR val-L(e) > 0) AND (NOT Lrp OR (leu-L(e) > 0))
ilvE	b3770	DN	UP														(NOT Lrp OR (leu-L(e) > 0))
ilvD	b3771	DN	UP														(NOT Lrp OR (leu-L(e) > 0))
ilvA	b3772	DN	UP														(NOT Lrp OR (leu-L(e) > 0))
aceB	b4014	UP	DN	(NOT (IclR) AND (NOT (ArcA) OR NOT (Cra)))													(NOT (IclR) AND (NOT (ArcA) OR NOT (Cra))) AND (Lrp AND NOT (leu-L(e) > 0))
aceA	b4015	UP	DN	(NOT (IclR) AND (NOT (ArcA) OR NOT (Cra)))													(NOT (IclR) AND (NOT (ArcA) OR NOT (Cra))) AND (Lrp AND NOT (leu-L(e) > 0))
fumB	b4122	UP	DN	((Fnr) OR NOT (Crp) OR (DcuR) OR NOT (NarL))													((Fnr) OR NOT (Crp) OR (DcuR) OR NOT (NarL)) AND (Lrp AND NOT (leu-L(e) > 0))
dcuB	b4123	UP	DN	((("CRP noMAN") AND (Fnr) AND (DcuR)) AND NOT (NarL))													((("CRP noMAN") AND (Fnr) AND (DcuR)) AND NOT (NarL)) AND (Lrp AND NOT (leu-L(e) > 0))
dcuA	b4138	UP	DN														(Lrp AND NOT (leu-L(e) > 0))
aspA	b4139	UP	DN	((Crp AND NOT (Fnr)) OR Fnr)													(Crp OR Fnr) AND (Lrp AND NOT (leu-L(e) > 0))
cycA	b4208	DN	UP														(NOT Lrp OR (leu-L(e) > 0))
serB	b4388	UP	DN														(Lrp AND NOT (leu-L(e) > 0))
Regulatory rule updates for the genes regulated by Lrp only in iAF1260 model
Gene	bnumber	Lrp	Leu	Old Rules													New Rules
pepD	b0237	DN	UP														(NOT Lrp OR (leu-L(e) > 0))
ybhO	b0789	DN	UP														(NOT Lrp OR (leu-L(e) > 0))
artI	b0863	DN	UP														(NOT Lrp OR (leu-L(e) > 0))
nagK	b1119	UP	DN														(Lrp AND NOT (leu-L(e) > 0))
oppA	b1243	DN	UP														(NOT Lrp OR (leu-L(e) > 0))
oppB	b1244	DN	UP														(NOT Lrp OR (leu-L(e) > 0))
oppC	b1245	DN	UP														(NOT Lrp OR (leu-L(e) > 0))
oppD	b1246	DN	UP														(NOT Lrp OR (leu-L(e) > 0))
oppF	b1247	DN	UP														(NOT Lrp OR (leu-L(e) > 0))
folM	b1606	DN	UP														(NOT Lrp OR (leu-L(e) > 0))
napC	b2202	UP	DN														(Lrp AND NOT (leu-L(e) > 0))
napB	b2203	UP	DN														(Lrp AND NOT (leu-L(e) > 0))
napH	b2204	UP	DN														(Lrp AND NOT (leu-L(e) > 0))
napG	b2205	UP	DN														(Lrp AND NOT (leu-L(e) > 0))
napA	b2206	UP	DN														(Lrp AND NOT (leu-L(e) > 0))
fadJ	b2341	UP	UP														(Lrp AND (leu-L(e) > 0))
fadI	b2342	UP	UP														(Lrp AND (leu-L(e) > 0))
ppx	b2502	DN	UP														(NOT Lrp OR (leu-L(e) > 0))
dppF	b3540	UP	DN														(Lrp AND NOT (leu-L(e) > 0))
dppD	b3541	UP	DN														(Lrp AND NOT (leu-L(e) > 0))
dppC	b3542	UP	DN														(Lrp AND NOT (leu-L(e) > 0))
dppB	b3543	UP	DN														(Lrp AND NOT (leu-L(e) > 0))
dppA	b3544	UP	DN														(Lrp AND NOT (leu-L(e) > 0))
lysU	b4129	DN	UP														(NOT Lrp OR (leu-L(e) > 0))
tdcG	b4471	DN	UP	(Crp OR NOT(o2(e)>0))													(Crp OR NOT (o2(e)>0)) AND (NOT Lrp OR (leu-L(e) > 0))
