# Supplementary material for: An Automated Phenotype-Driven Approach (GeneForce) for Refining Metabolic and Regulatory Models
Source: PLoS Comput Biol. 2010 Oct 28;6(10):e1000970. doi: 10.1371/journal.pcbi.1000970 (PMC2965739; doi:10.1371/journal.pcbi.1000970)
Supplement: Table S8 — Sensitivity analysis for different values of minimum growth rate requirement using iJR904 and iMC104 (with Lrp modified regulatory rules). (0.03 MB XLS) [file pcbi.1000970.s010.xls]

## Sheet: Sheet1
Sensitivity to the threshold value for a minimum growth rate requirement (iJR904 + iMC104)
# of cases (rule correction and rescue lethal)
	Cutoff	+/+/-	-/+/-	Total
	0.75	3791	2379	6170
	0.5	3278	2043	5321
	0.1	3079	2041	5120
	0.05	3079	2041	5120
# of cases found with the 10% threshold (i.e. 3,079 +/+/- and 2,041 -/+/-)
that would require additional rule corrections if the cutoff was increased to 50 or 75%
	Cutoff	+/+/-	-/+/-	Total
	0.75	15	11	26
	0.5	6	4	10
